# Supplementary material for: Noise-Based Image Harmonization Significantly Increases Repeatability and Reproducibility of Radiomics Features in PET Images: A Phantom Study
Source: Tomography. 2022 Apr 13;8(2):1113–28. doi: 10.3390/tomography8020091 (PMC9025788; doi:10.3390/tomography8020091)
Supplement: Supplementary file 1 [file tomography-08-00091-s001.zip]

Archive with 6 entries (6 files):
- FigureS1.png
- FigureS2.png
- FigureS3.pdf
- FigureS4.pdf
- FigureS5.pdf
- FigureS6.pdf
